# Supplementary material for: Genomic signatures of artificial selection in fecundity of Pacific white shrimp, Penaeus vannamei
Source: Front Genet. 2022 Aug 29;13:929889. doi: 10.3389/fgene.2022.929889 (PMC9465174; doi:10.3389/fgene.2022.929889)
Supplement: Supplementary file 1 [file Table2.XLSX]

## Sheet: Sheet1
SNP ID	Δ index	Allele	Allele frequency		P
			HB	LB
1W1	-0.75	C	94.23	96.55	0.648
		T	5.77	3.45
3W1	1	C	63.33	60	0.707
		G	36.67	40
4W1	0.715517	A	93.33	98.33	0.171
		C	6.67	1.67
X1W1	-0.8	T	51.67	26.67	0.005
		G	48.33	73.33
6W1	-0.854167	A	40	24.14	0.065
		G	60	75.86
7W1	0.961538	A	46.67	70	0.01
		G	53.33	30
8W1	0.857143	C	65.52	58.33	0.422
		T	34.48	41.67
9W1	-1	A	80	63.33	0.043
		G	20	36.67
X4W1	1	A	21.67	33.33	0.152
		G	78.33	66.67
13W1	1	A	81.67	85	0.624
		G	18.33	15
15W1	0.914286	C	24.14	33.33	0.27
		T	75.86	66.67
X5W1	0.876522	C	51.72	48.28	0.71
		T	48.28	51.72
17W1	-0.839744	G	96.43	100	0.169
		T	3.57	0
19W1	0.857843	A	55	61.67	0.459
		G	45	38.33
X6W1	0.845411	A	20.69	21.43	0.923
		G	79.31	78.57
24W1	1	C	31.67	18.33	0.092
		T	68.33	81.67
X10W1	0.75	A	85	83.33	0.803
		G	15	16.67
X12W1	0.9	A	54	48.15	0.551
		G	46	51.85
X13W1	0.947368	A	11.67	11.67	1
		C	88.33	88.33
27W1	-0.666667	A	1.67	16.67	0.004
		G	98.33	83.33
29W1	1	A	75	71.67	0.68
		G	25	28.33
30W1	0.75	A	60	71.67	0.178
		G	40	28.33
31W1	-0.921053	A	60	58.33	0.853
		C	40	41.67
1W2	1	A	35	40	0.572
		G	65	60
3W2	0.923077	G	30	41.67	0.183
		T	70	58.33
5W2	0.909091	A	67.24	58.62	0.336
		G	32.76	41.38
6W2	0.9	A	32.14	36.21	0.647
		G	67.86	63.79
7W2	0.923077	C	7.14	0	0.035
		G	92.86	100
Y1W2	0.928571	A	27.78	25	0.737
		G	72.22	75
Y2W2	1	C	28.33	41.67	0.126
		T	71.67	58.33
Y3W2	0.822134	C	76.67	76.67	1
		G	23.33	23.33
10W2	0.85825	A	43.33	55	0.201
		G	56.67	45
11W2	0.947368	C	50	41.67	0.36
		T	50	58.33
15W2	1	C	80	85	0.471
		T	20	15
Y7W2	-0.857143	A	11.67	6.67	0.343
		G	88.33	93.33
19W2	0.904762	A	14.29	26.67	0.1
		G	85.71	73.33
20W2	0.75	C	66.67	53.57	0.15
		T	33.33	46.43
21W2	-0.854167	A	36.67	56.67	0.028
		G	63.33	43.33
Y8W2	-0.857143	A	91.67	91.67	1
		G	8.33	8.33
23W2	0.9	C	75	67.24	0.361
		T	25	32.76
24W2	-0.870279	A	66.67	70	0.695
		G	33.33	30
25W2	0.888889	A	75	78.57	0.654
		G	25	21.43
26W2	0.909091	A	18.33	16.67	0.81
		G	81.67	83.33
27W2	-0.90566	A	76.67	81.67	0.5
		G	23.33	18.33
