# Supplementary material for: Genomic signatures of artificial selection in fecundity of Pacific white shrimp, Penaeus vannamei
Source: Front Genet. 2022 Aug 29;13:929889. doi: 10.3389/fgene.2022.929889 (PMC9465174; doi:10.3389/fgene.2022.929889)
Supplement: Supplementary file 2 [file Table3.XLSX]

## Sheet: Molecular Function
No	GO ID	Description	GeneRatio (8)	BgRatio (2244)	pvalue	p.adjust	geneID
1	GO:0019238	cyclohydrolase activity	1 (12.5%)	2 (0.09%)	0.007119	0.127344	LVAN09999
2	GO:0008375	acetylglucosaminyltransferase activity	1 (12.5%)	5 (0.22%)	0.017714	0.127344	LVAN10813
3	GO:0016742	hydroxymethyl-, formyl- and related transferase activity	1 (12.5%)	5 (0.22%)	0.017714	0.127344	LVAN09999
4	GO:0016820	hydrolase activity, acting on acid anhydrides, catalyzing transmembrane movement of substances	1 (12.5%)	6 (0.27%)	0.021224	0.127344	LVAN24542
5	GO:0019829	cation-transporting ATPase activity	1 (12.5%)	6 (0.27%)	0.021224	0.127344	LVAN24542
6	GO:0042625	ATPase coupled ion transmembrane transporter activity	1 (12.5%)	6 (0.27%)	0.021224	0.127344	LVAN24542
7	GO:0042626	ATPase activity, coupled to transmembrane movement of substances	1 (12.5%)	6 (0.27%)	0.021224	0.127344	LVAN24542
8	GO:0043492	ATPase activity, coupled to movement of substances	1 (12.5%)	6 (0.27%)	0.021224	0.127344	LVAN24542
9	GO:0016814	hydrolase activity, acting on carbon-nitrogen (but not peptide) bonds, in cyclic amidines	1 (12.5%)	8 (0.36%)	0.028211	0.150457	LVAN09999
10	GO:0008194	UDP-glycosyltransferase activity	1 (12.5%)	11 (0.49%)	0.038609	0.181946	LVAN10813
11	GO:0015399	primary active transmembrane transporter activity	1 (12.5%)	13 (0.58%)	0.045486	0.181946	LVAN24542
12	GO:0015405	P-P-bond-hydrolysis-driven transmembrane transporter activity	1 (12.5%)	13 (0.58%)	0.045486	0.181946	LVAN24542
13	GO:0016758	transferase activity, transferring hexosyl groups	1 (12.5%)	19 (0.85%)	0.065862	0.225813	LVAN10813
14	GO:0016810	hydrolase activity, acting on carbon-nitrogen (but not peptide) bonds	1 (12.5%)	19 (0.85%)	0.065862	0.225813	LVAN09999
15	GO:0022804	active transmembrane transporter activity	1 (12.5%)	25 (1.11%)	0.085856	0.257569	LVAN24542
16	GO:0042623	ATPase activity, coupled	1 (12.5%)	25 (1.11%)	0.085856	0.257569	LVAN24542
17	GO:0016741	transferase activity, transferring one-carbon groups	1 (12.5%)	28 (1.25%)	0.095712	0.270247	LVAN09999
18	GO:0016887	ATPase activity	1 (12.5%)	31 (1.38%)	0.105475	0.274633	LVAN24542
19	GO:0016614	oxidoreductase activity, acting on CH-OH group of donors	1 (12.5%)	32 (1.43%)	0.108709	0.274633	LVAN10001
20	GO:0016757	transferase activity, transferring glycosyl groups	1 (12.5%)	34 (1.52%)	0.115146	0.276349	LVAN10813
21	GO:0008324	cation transmembrane transporter activity	1 (12.5%)	39 (1.74%)	0.13106	0.299565	LVAN24542
22	GO:0016740	transferase activity	3 (37.5%)	412 (18.36%)	0.167823	0.357434	LVAN09597;LVAN09999;LVAN10813
23	GO:0070011	peptidase activity, acting on L-amino acid peptides	1 (12.5%)	52 (2.32%)	0.171271	0.357434	LVAN04872
24	GO:0043169	cation binding	2 (25%)	233 (10.38%)	0.198187	0.396374	LVAN24542;LVAN23788
25	GO:0015075	ion transmembrane transporter activity	1 (12.5%)	70 (3.12%)	0.224256	0.422887	LVAN24542
26	GO:0016787	hydrolase activity	3 (37.5%)	475 (21.17%)	0.229064	0.422887	LVAN04872;LVAN24542;LVAN09999
27	GO:0003824	catalytic activity	6 (75%)	1263 (56.28%)	0.242327	0.423148	LVAN04872;LVAN10001;LVAN09597;LVAN24542;LVAN09999;LVAN10813
28	GO:0022891	substrate-specific transmembrane transporter activity	1 (12.5%)	78 (3.48%)	0.246837	0.423148	LVAN24542
29	GO:0022892	substrate-specific transporter activity	1 (12.5%)	86 (3.83%)	0.26884	0.432975	LVAN24542
30	GO:0043167	ion binding	2 (25%)	290 (12.92%)	0.276957	0.432975	LVAN24542;LVAN23788
31	GO:0008233	peptidase activity	1 (12.5%)	90 (4.01%)	0.27963	0.432975	LVAN04872
32	GO:0022857	transmembrane transporter activity	1 (12.5%)	97 (4.32%)	0.298176	0.447264	LVAN24542
33	GO:0005215	transporter activity	1 (12.5%)	108 (4.81%)	0.326477	0.474875	LVAN24542
34	GO:0046872	metal ion binding	1 (12.5%)	124 (5.53%)	0.365858	0.512184	LVAN23788
35	GO:0017111	nucleoside-triphosphatase activity	1 (12.5%)	131 (5.84%)	0.382444	0.512184	LVAN24542
36	GO:0016462	pyrophosphatase activity	1 (12.5%)	136 (6.06%)	0.394057	0.512184	LVAN24542
37	GO:0016818	hydrolase activity, acting on acid anhydrides, in phosphorus-containing anhydrides	1 (12.5%)	139 (6.19%)	0.400933	0.512184	LVAN24542
38	GO:0016817	hydrolase activity, acting on acid anhydrides	1 (12.5%)	141 (6.28%)	0.405479	0.512184	LVAN24542
39	GO:0016491	oxidoreductase activity	1 (12.5%)	149 (6.64%)	0.423362	0.521061	LVAN10001
40	GO:0001883	purine nucleoside binding	1 (12.5%)	311 (13.86%)	0.697449	0.776922	LVAN24542
41	GO:0032549	ribonucleoside binding	1 (12.5%)	311 (13.86%)	0.697449	0.776922	LVAN24542
42	GO:0032550	purine ribonucleoside binding	1 (12.5%)	311 (13.86%)	0.697449	0.776922	LVAN24542
43	GO:0001882	nucleoside binding	1 (12.5%)	312 (13.9%)	0.698702	0.776922	LVAN24542
44	GO:0097367	carbohydrate derivative binding	1 (12.5%)	323 (14.39%)	0.712179	0.776922	LVAN24542
45	GO:0036094	small molecule binding	1 (12.5%)	379 (16.89%)	0.772938	0.824467	LVAN24542
46	GO:0005488	binding	3 (37.5%)	1315 (58.6%)	0.941286	0.951586	LVAN24542;LVAN09729;LVAN23788
47	GO:1901363	heterocyclic compound binding	1 (12.5%)	685 (30.53%)	0.946024	0.951586	LVAN24542
48	GO:0097159	organic cyclic compound binding	1 (12.5%)	706 (31.46%)	0.951586	0.951586	LVAN24542

## Sheet: Cellular Component
No	GO ID	Description	GeneRatio (8)	BgRatio (2244)	pvalue	p.adjust	geneID
1	GO:0031224	intrinsic component of membrane	1 (50%)	167 (10.68%)	0.202337	0.931649	LVAN24542
2	GO:0044425	membrane part	1 (50%)	220 (14.08%)	0.261775	0.931649	LVAN24542
3	GO:0016020	membrane	1 (50%)	460 (29.43%)	0.502129	0.931649	LVAN24542
4	GO:0043231	intracellular membrane-bounded organelle	1 (50%)	601 (38.45%)	0.621332	0.931649	LVAN23788
5	GO:0043227	membrane-bounded organelle	1 (50%)	693 (44.34%)	0.69033	0.931649	LVAN23788
6	GO:0043229	intracellular organelle	1 (50%)	813 (52.02%)	0.769907	0.931649	LVAN23788
7	GO:0043226	organelle	1 (50%)	881 (56.37%)	0.809765	0.931649	LVAN23788
8	GO:0044424	intracellular part	1 (50%)	1029 (65.83%)	0.883419	0.931649	LVAN23788
9	GO:0005622	intracellular	1 (50%)	1048 (67.05%)	0.891575	0.931649	LVAN23788
10	GO:0005623	cell	1 (50%)	1154 (73.83%)	0.931649	0.931649	LVAN23788
11	GO:0044464	cell part	1 (50%)	1154 (73.83%)	0.931649	0.931649	LVAN23788

## Sheet: Biological Process
No	GO ID	Description	GeneRatio (8)	BgRatio (2244)	pvalue	p.adjust	geneID
1	GO:0006816	calcium ion transport	1 (33.33%)	4 (0.18%)	0.005298	0.077228	LVAN24542
2	GO:0070838	divalent metal ion transport	1 (33.33%)	5 (0.22%)	0.00662	0.077228	LVAN24542
3	GO:0072511	divalent inorganic cation transport	1 (33.33%)	5 (0.22%)	0.00662	0.077228	LVAN24542
4	GO:0030001	metal ion transport	1 (33.33%)	24 (1.06%)	0.031507	0.275691	LVAN24542
5	GO:0006163	purine nucleotide metabolic process	1 (33.33%)	35 (1.55%)	0.045724	0.278534	LVAN09999
6	GO:0072521	purine-containing compound metabolic process	1 (33.33%)	37 (1.64%)	0.048294	0.278534	LVAN09999
7	GO:0009117	nucleotide metabolic process	1 (33.33%)	55 (2.43%)	0.071216	0.278534	LVAN09999
8	GO:0006812	cation transport	1 (33.33%)	57 (2.52%)	0.07374	0.278534	LVAN24542
9	GO:0006753	nucleoside phosphate metabolic process	1 (33.33%)	58 (2.56%)	0.075	0.278534	LVAN09999
10	GO:0055086	nucleobase-containing small molecule metabolic process	1 (33.33%)	65 (2.87%)	0.083789	0.278534	LVAN09999
11	GO:0019637	organophosphate metabolic process	1 (33.33%)	68 (3.01%)	0.087539	0.278534	LVAN09999
12	GO:0006811	ion transport	1 (33.33%)	113 (5%)	0.142565	0.415815	LVAN24542
13	GO:1901564	organonitrogen compound metabolic process	1 (33.33%)	167 (7.38%)	0.20562	0.486654	LVAN09999
14	GO:0044281	small molecule metabolic process	1 (33.33%)	187 (8.27%)	0.228165	0.486654	LVAN09999
15	GO:0044765	single-organism transport	1 (33.33%)	198 (8.75%)	0.240381	0.486654	LVAN24542
16	GO:0006796	phosphate-containing compound metabolic process	1 (33.33%)	205 (9.06%)	0.248087	0.486654	LVAN09999
17	GO:1902578	single-organism localization	1 (33.33%)	206 (9.11%)	0.249184	0.486654	LVAN24542
18	GO:0006793	phosphorus metabolic process	1 (33.33%)	207 (9.15%)	0.250279	0.486654	LVAN09999
19	GO:0006139	nucleobase-containing compound metabolic process	1 (33.33%)	279 (12.33%)	0.326389	0.53712	LVAN09999
20	GO:0046483	heterocycle metabolic process	1 (33.33%)	299 (13.22%)	0.346576	0.53712	LVAN09999
21	GO:0006725	cellular aromatic compound metabolic process	1 (33.33%)	302 (13.35%)	0.349568	0.53712	LVAN09999
22	GO:1901360	organic cyclic compound metabolic process	1 (33.33%)	310 (13.7%)	0.357504	0.53712	LVAN09999
23	GO:0006810	transport	1 (33.33%)	315 (13.93%)	0.362432	0.53712	LVAN24542
24	GO:0034641	cellular nitrogen compound metabolic process	1 (33.33%)	321 (14.19%)	0.368311	0.53712	LVAN09999
25	GO:0006807	nitrogen compound metabolic process	1 (33.33%)	375 (16.58%)	0.419605	0.587448	LVAN09999
26	GO:0044710	single-organism metabolic process	1 (33.33%)	422 (18.66%)	0.461924	0.604464	LVAN09999
27	GO:0051234	establishment of localization	1 (33.33%)	427 (18.88%)	0.466301	0.604464	LVAN24542
28	GO:0051179	localization	1 (33.33%)	477 (21.09%)	0.508772	0.635965	LVAN24542
29	GO:0008152	metabolic process	2 (66.67%)	1208 (53.4%)	0.551005	0.665006	LVAN09597;LVAN09999
30	GO:0044699	single-organism process	2 (66.67%)	1306 (57.74%)	0.615172	0.7177	LVAN24542;LVAN09999
31	GO:0044238	primary metabolic process	1 (33.33%)	770 (34.04%)	0.713232	0.795539	LVAN09999
32	GO:0009987	cellular process	2 (66.67%)	1497 (66.18%)	0.73433	0.795539	LVAN09597;LVAN09999
33	GO:0044237	cellular metabolic process	1 (33.33%)	853 (37.71%)	0.758506	0.795539	LVAN09999
34	GO:0044763	single-organism cellular process	1 (33.33%)	926 (40.94%)	0.794154	0.795539	LVAN09999
35	GO:0071704	organic substance metabolic process	1 (33.33%)	929 (41.07%)	0.795539	0.795539	LVAN09999
