# Supplementary material for: Genomic signatures of artificial selection in fecundity of Pacific white shrimp, Penaeus vannamei
Source: Front Genet. 2022 Aug 29;13:929889. doi: 10.3389/fgene.2022.929889 (PMC9465174; doi:10.3389/fgene.2022.929889)
Supplement: Supplementary file 4 [file Table1.XLSX]

## Sheet: LD19K319AN_vs_LD19K320AN.fst.pi
GeneID	Symbol	Description
LVAN00095	--	-
LVAN00096	Clca2	calcium-activated chloride channel regulator 2-like [Hyalella azteca]
LVAN00097	--	-
LVAN00098	--	-
LVAN00651	--	zinc finger, C2H2 type [Ancylostoma ceylanicum]
LVAN00652	--	zinc finger protein 845-like isoform X1, partial [Ovis aries]
LVAN00653	--	zinc finger protein 845-like isoform X1, partial [Ovis aries]
LVAN00654	--	protein odd-skipped [Trichogramma pretiosum]
LVAN00655	--	Fez family zinc finger protein 1 [Eufriesea mexicana]
LVAN00656	--	fez family zinc finger protein 2-like [Priapulus caudatus]
LVAN00657	--	zinc finger, C2H2 type [Ancylostoma ceylanicum]
LVAN00658	--	zinc finger, C2H2 type [Ancylostoma ceylanicum]
LVAN01162	--	platelet glycoprotein Ib alpha chain [Aotus nancymaae]
LVAN01360	NOS	nitric oxide synthase [Litopenaeus vannamei]
LVAN01361	Nos3	nitric oxide synthase, inducible-like, partial [Limulus polyphemus]
LVAN01362	NOS3	nitric oxide synthase [Panulirus argus]
LVAN01363	--	roundabout homolog 2 [Xiphophorus maculatus]
LVAN01364	--	collagen alpha-6(IV) chain [Mesocricetus auratus]
LVAN01365	--	collagen alpha-2(IV) chain isoform X2 [Chrysemys picta bellii]
LVAN01366	--	collagen alpha-2(IV) chain [Falco cherrug]
LVAN01367	--	golgin subfamily A member 6-like protein 22 [Anoplophora glabripennis]
LVAN01368	NOC3L	nucleolar complex protein 3 homolog [Priapulus caudatus]
LVAN01369	--	collagen alpha-5(IV) chain isoform X8 [Trachymyrmex zeteki]
LVAN01370	--	-
LVAN01371	SULT1C4	estrogen sulfotransferase [Scylla olivacea]
LVAN01866	Trim9	E3 ubiquitin-protein ligase TRIM9-like [Dendroctonus ponderosae]
LVAN01867	Trim9	E3 ubiquitin-protein ligase TRIM9-like [Hyalella azteca]
LVAN01868	Trim9	E3 ubiquitin-protein ligase TRIM9-like [Hyalella azteca]
LVAN01869	Trim9	E3 ubiquitin-protein ligase TRIM9-like [Hyalella azteca]
LVAN04038	--	I-connectin [Procambarus clarkii]
LVAN04039	sls	I-connectin [Procambarus clarkii]
LVAN04040	unc-89	I-connectin [Procambarus clarkii]
LVAN04041	--	I-connectin [Procambarus clarkii]
LVAN04042	--	I-connectin [Procambarus clarkii]
LVAN04043	sls	I-connectin [Procambarus clarkii]
LVAN04044	sls	Myosin light chain kinase, smooth muscle [Daphnia magna]
LVAN04045	sls	I-connectin [Procambarus clarkii]
LVAN04046	sls	Kettin [Procambarus clarkii]
LVAN04047	sls	I-connectin [Procambarus clarkii]
LVAN04048	sls	I-connectin [Procambarus clarkii]
LVAN04049	--	-
LVAN04168	Myh7b	myosin heavy chain type 1 [Litopenaeus vannamei]
LVAN04169	--	myosin heavy chain, partial [Farfantepenaeus paulensis]
LVAN04170	MYH13	hypothetical protein IMG5_148360 [Ichthyophthirius multifiliis]
LVAN04171	myo-2	myosin heavy chain type a [Marsupenaeus japonicus]
LVAN04172	Myh8	myosin heavy chain, partial [Farfantepenaeus paulensis]
LVAN04173	MYH13	myosin heavy chain type 1 [Penaeus monodon]
LVAN04174	Myh8	Myosin heavy chain [Pararge aegeria]
LVAN04175	myo-3	myosin heavy chain type 3, partial [Marsupenaeus japonicus]
LVAN04176	unc-54	myosin heavy chain type 2 [Penaeus monodon]
LVAN04872	Dpep1	dipeptidase 1-like [Nicrophorus vespilloides]
LVAN07120	--	cell adhesion molecule 2-like [Fopius arisanus]
LVAN07290	--	uncharacterized protein LOC100745028 [Bombus impatiens]
LVAN07291	--	uncharacterized protein LOC108673955 [Hyalella azteca]
LVAN07620	--	beat protein [Culex quinquefasciatus]
LVAN07630	--	nucleoporin NSP1 [Drosophila miranda]
LVAN07631	--	TNFSF [Litopenaeus vannamei]
LVAN07720	KAT14	cysteine-rich protein 2-binding protein [Poecilia latipinna]
LVAN07721	ilvbl	acetolactate synthase-like protein [Aplysia californica]
LVAN08185	--	low-density lipoprotein receptor-related protein 2-like [Hyalella azteca]
LVAN08186	--	DNA-directed RNA polymerase I largest subunit [Intoshia linei]
LVAN08187	--	-
LVAN08188	--	-
LVAN08189	--	-
LVAN09500	--	-
LVAN09501	--	-
LVAN09502	--	-
LVAN09596	--	hypothetical protein IMG5_148360 [Ichthyophthirius multifiliis]
LVAN09597	PDIA3	endoplasmic reticulum protein 57 [Penaeus monodon]
LVAN09598	PARD3	partitioning defective 3 homolog isoform X3 [Cimex lectularius]
LVAN09599	--	-
LVAN09727	--	Ig-like and fibronectin type-III domain-containing protein 1 [Hyalella azteca]
LVAN09728	igdb-2	Ig-like and fibronectin type-III domain-containing protein 1 [Hyalella azteca]
LVAN09729	Rere	arginine-glutamic acid dipeptide repeats protein-like isoform X1 [Hyalella azteca]
LVAN09730	--	oxygenase [Oplophorus gracilirostris]
LVAN09994	--	uncharacterized protein LOC108669458 isoform X5 [Hyalella azteca]
LVAN09995	--	-
LVAN09997	--	-
LVAN09998	CG42265	otopetrin-2-like isoform X9 [Hyalella azteca]
LVAN09999	ATIC	bifunctional purine biosynthesis protein PURH [Musca domestica]
LVAN10000	CG42265	otopetrin-2-like isoform X9 [Hyalella azteca]
LVAN10001	Gld	Glucose dehydrogenase [acceptor] [Zootermopsis nevadensis]
LVAN10531	eag	potassium voltage-gated channel protein eag isoform X6 [Bemisia tabaci]
LVAN10532	--	-
LVAN10811	--	-
LVAN10812	--	-
LVAN10813	fng	Fringe glycosyltransferase [Melipona quadrifasciata]
LVAN11088	UBAP2	ubiquitin-associated protein 2-like isoform X4 [Oryzias latipes]
LVAN11089	--	cell wall protein DAN4-like, partial [Callorhinchus milii]
LVAN11178	Ddx10	probable ATP-dependent RNA helicase DDX10 [Megachile rotundata]
LVAN11179	IQSEC1	IQ motif and SEC7 domain-containing protein 1-like isoform X2 [Hyalella azteca]
LVAN11221	EEPD1	Endonuclease/exonuclease/phosphatase family domain-containing protein 1 [Zootermopsis nevadensis]
LVAN11222	Slc17a5	sialin-like [Hyalella azteca]
LVAN11223	--	glutamate receptor 1-like [Athalia rosae]
LVAN11224	CYP2L1	cytochrome P450 [Panulirus argus]
LVAN11225	CYP2L1	cytochrome P450 [Panulirus argus]
LVAN12934	--	-
LVAN16726	Ccdc12	Coiled-coil domain-containing protein 12 [Zootermopsis nevadensis]
LVAN16727	--	POTE ankyrin domain family member D [Zootermopsis nevadensis]
LVAN16728	--	-
LVAN16729	--	-
LVAN16730	--	-
LVAN18641	Plcb4	1-phosphatidylinositol 4,5-bisphosphate phosphodiesterase beta-2 [Daphnia magna]
LVAN18642	--	putative uncharacterized protein DDB_G0282133 [Hyalella azteca]
LVAN18643	Epb41l4a	Band 4.1-like protein 4, partial [Zootermopsis nevadensis]
LVAN18842	SUMF1	Sulfatase-modifying factor 1 [Zootermopsis nevadensis]
LVAN18843	Svep1	sushi, von Willebrand factor type A, EGF and pentraxin domain-containing protein 1-like [Limulus polyphemus]
LVAN19359	--	-
LVAN19360	--	protein HBT1-like [Biomphalaria glabrata]
LVAN19532	Unc-89	Muscle M-line assembly protein unc-89 [Zootermopsis nevadensis]
LVAN19533	--	-
LVAN19534	--	-
LVAN23085	Cask	SH3 domain-containing protein, partial [Oryctes borbonicus]
LVAN23086	--	-
LVAN23087	--	probable palmitoyltransferase ZDHHC24 [Hyalella azteca]
LVAN23788	Cycs	cytochrome c [Marsupenaeus japonicus]
LVAN24327	trx-2	thioredoxin, mitochondrial [Ursus maritimus]
LVAN24328	CHDH	Neither inactivation nor afterpotential protein G [Zootermopsis nevadensis]
LVAN24542	Atp2b1	plasma membrane calcium-transporting ATPase 2 isoform X6 [Agrilus planipennis]
LVAN24724	--	pro-resilin-like [Hyalella azteca]
LVAN24728	--	-
